# Supplementary material for: Cytosolic dsDNA of mitochondrial origin induces cytotoxicity and neurodegeneration in cellular and zebrafish models of Parkinson’s disease
Source: Nat Commun. 2021 May 25;12:3101. doi: 10.1038/s41467-021-23452-x (PMC8149644; doi:10.1038/s41467-021-23452-x)
Supplement: Supplementary file 6 — Source Data [file 41467_2021_23452_MOESM6_ESM.zip › Source Data.xlsx]

## Sheet: Figure 1a
Figure 1a-1													Figure 1a-1
	Group	GBA/GAPDH			Group	PINK1/GAPDH			Group	ATP13A2/GAPDH					anti-GBA antibody (ab55080, Abcam)				anti-β-Actin antibody				Anti-PINK1 antibody				anti-β-Actin antibody			Anti-ATP13A2 Antibody										anti-β-Actin antibody
	Control	1.05854			Control	0.842526			Control	1.03033
	Control	0.953752			Control	0.941105			Control	0.981242
	Control	0.987705			Control	1.21637			Control	0.988427
	GBA	0.0560127			PINK1	0.120155			ATP13A2	0.179543
	GBA	0.0458126			PINK1	0.160758			ATP13A2	0.195207
	GBA	0.0427427			PINK1	0.0935787			ATP13A2	0.19384
Figure 1a-2
	Group	Cell death (LDH)			Group	Cell number (WST-8)
	Control	0.171614			Control	0.930979
	Control	0.217568			Control	1.02729
	Control	0.209028			Control	0.914928
	Control	0.231395			Control	1.0305
	Control	0.194795			Control	0.975923
	Control	0.199268			Control	0.94382
	Control	0.225702			Control	1.02408
	Control	0.240748			Control	1.04013
	Control	0.229362			Control	1.0626
	Control	0.191135			Control	1.04976
	Triple	0.388369			Triple	0.507223
	Triple	0.458316			Triple	0.645265
	Triple	0.420089			Triple	0.776886
	Triple	0.442863			Triple	0.789727
	Triple	0.417649			Triple	0.924559
	Triple	0.446116			Triple	0.571429																																		Because detection of ATP13A2 requires 6% Acrylamide gel, beta-actin came to the lowest bottom of the blotting resulting in a dirty image.
	Triple	0.424156			Triple	0.82504																																		Furthemore, it was difficult to distinguish the putative b-actin bands from remaining ATP13A2 antibody signals.
	Triple	0.412769			Triple	0.760835																																		Therefore we conducted another blotting below for beta-actin using the same samples.
	Triple	0.43107			Triple	0.902087
	Triple	0.450996			Triple	0.764045
	ATP13A2	0.204555			ATP13A2	1.10754
	ATP13A2	0.216755			ATP13A2	0.959872
	ATP13A2	0.181781			ATP13A2	1.11717																																		anti-β-Actin antibody
	ATP13A2	0.204961			ATP13A2	1.04976
	ATP13A2	0.230988			ATP13A2	0.959872
	ATP13A2	0.207401			ATP13A2	0.844302
	ATP13A2	0.250102			ATP13A2	1.08507
	ATP13A2	0.186661			ATP13A2	0.879615
	ATP13A2	0.254982			ATP13A2	0.837881
	ATP13A2	0.211061			ATP13A2	0.892456
	GBA	0.237088			GBA	1.13323
	GBA	0.203335			GBA	0.94382
	GBA	0.209028			GBA	0.81862
	GBA	0.187475			GBA	1.09149
	GBA	0.229362			GBA	0.975923
	GBA	0.188288			GBA	1.1557
	GBA	0.247255			GBA	0.834671
	GBA	0.214721			GBA	0.914928
	GBA	0.225702			GBA	1.07865
	GBA	0.201301			GBA	0.934189
	PINK1	0.182595			PINK1	0.914928
	PINK1	0.218381			PINK1	1.10112
	PINK1	0.251322			PINK1	0.956661
	PINK1	0.202928			PINK1	0.837881
	PINK1	0.217568			PINK1	0.882825
	PINK1	0.244815			PINK1	1.14607
	PINK1	0.197641			PINK1	0.966292
	PINK1	0.231395			PINK1	1.18138
	PINK1	0.183815			PINK1	1.11396
	PINK1	0.232208			PINK1	0.860353
	ATP13A2/GBA	0.267588			ATP13A2/GBA	0.744783
	ATP13A2/GBA	0.281415			ATP13A2/GBA	0.857143
	ATP13A2/GBA	0.302155			ATP13A2/GBA	0.927769
	ATP13A2/GBA	0.292802			ATP13A2/GBA	0.988764
	ATP13A2/GBA	0.321269			ATP13A2/GBA	1.03692
	ATP13A2/GBA	0.271248			ATP13A2/GBA	0.741573
	ATP13A2/GBA	0.331842			ATP13A2/GBA	0.863563
	ATP13A2/GBA	0.294022			ATP13A2/GBA	0.972713
	ATP13A2/GBA	0.270435			ATP13A2/GBA	1.06581
	ATP13A2/GBA	0.282229			ATP13A2/GBA	1.00161
	PINK1/ATP13A2	0.276129			PINK1/ATP13A2	0.898876
	PINK1/ATP13A2	0.325336			PINK1/ATP13A2	0.744783
	PINK1/ATP13A2	0.281822			PINK1/ATP13A2	1.07544
	PINK1/ATP13A2	0.276129			PINK1/ATP13A2	1.02408
	PINK1/ATP13A2	0.294429			PINK1/ATP13A2	0.82504
	PINK1/ATP13A2	0.302155			PINK1/ATP13A2	1.01766
	PINK1/ATP13A2	0.281822			PINK1/ATP13A2	0.94382
	PINK1/ATP13A2	0.293615			PINK1/ATP13A2	0.815409
	PINK1/ATP13A2	0.306629			PINK1/ATP13A2	0.902087
	PINK1/ATP13A2	0.327369			PINK1/ATP13A2	0.834671
	GBA/PINK1	0.317609			GBA/PINK1	0.914928
	GBA/PINK1	0.313542			GBA/PINK1	0.879615
	GBA/PINK1	0.324929			GBA/PINK1	0.94703
	GBA/PINK1	0.259455			GBA/PINK1	0.751204
	GBA/PINK1	0.313135			GBA/PINK1	0.834671
	GBA/PINK1	0.289142			GBA/PINK1	0.889246
	GBA/PINK1	0.304189			GBA/PINK1	1.02087
	GBA/PINK1	0.260675			GBA/PINK1	1.01766
	GBA/PINK1	0.297275			GBA/PINK1	0.934189
	GBA/PINK1	0.286702			GBA/PINK1	0.760835
Figure 1a-3
							Anti-active Caspase-3 antibody [E83-77]						Anti-cleaved Gasdermin D antibody [E7H9G]							Anti-GAPDH antibody
	Group	Cleaved Gasdermin D/GAPDH
	Control	1.80655
	Triple	34.697
	Control	0.361603
	Triple	23.1102
	Control	0.00899557
	Triple	44.439
	Control	1.82285
	Triple	23.3759

## Sheet: Figure 1b
Figure 1b
	Group	IL1alpha/GAPDH	IL1beta/GAPDH	IL6/GAPDH	IL8/GAPDH	MMP3/GAPDH	IFNbeta/GAPDH	TNFalpha/GAPDH
	Control	1.35366	1.29895	not detected	1.08444	not detected	1.76558	1.17346
	GBA	2.54337	1.50272	8.78267	5.12337	5.43339	1.89263	0.510408
	ATP13A2	3.04437	2.70775	1.87104	2.56059	5.78108	2.36129	1.2572
	PINK1	4.10426	4.16376	12.5961	8.32452	13.383	2.56754	0.727297
	Control	0.443269	1.28994	0.975587	0.237564	1.06555	0.692588	0.739078
	GBA	3.19633	3.64814	7.18189	3.08745	7.84444	2.5492	0.812303
	ATP13A2	2.22971	2.80425	5.22146	5.72444	3.29896	1.82847	1.33844
	PINK1	5.19462	2.49288	6.79723	6.71487	11.2526	1.9324	0.717261
	Control	1.20307	0.411108	1.02441	1.67799	0.934447	0.939843	1.08746
	GBA	2.57899	4.33914	4.94008	5.23112	7.42345	1.55925	0.825904
	ATP13A2	2.19866	2.78471	2.6101	5.56702	8.23505	1.00021	4.21027
	PINK1	4.91237	6.52914	8.02415	13.4209	11.6455	3.7324	0.779391
	Control						1.20573
	GBA						1.766
	ATP13A2						1.79016
	PINK1						2.96897
	Control						0.664468
	GBA						1.31068
	ATP13A2						2.0708
	PINK1						1.93252
	Control						0.731799
	GBA						0.966063
	ATP13A2						1.82809
	PINK1						2.6956

## Sheet: Figure 1d
Figure 1d
		Total cell	dsDNA+ cell	dsDNA- cell			Group	Ratio of ectopic dsDNA+ cells (%)	Cell death (LDH)
	Control	1095	0	1095			Control	0	0.211061
	Triple	897	13	884			ATP13A2	0.315126	0.214925
							GBA	0.428266	0.214355
							PINK1	0.292683	0.216267
							ATP13A2/GBA	0.845666	0.291501
							GBA/PINK1	1.01237	0.296665
							PINK1/ATP13A2	0.887902	0.296543
							Triple	1.44928	0.42924

## Sheet: Figure 2a
Figure 2a-1
	Group	DNase II/GAPDH			Anti-DNase II antibody					anti-β-Actin antibody
	Control	0.896962
	DNase II	0.264705
	Control	1.03679
	DNase II	0.321365
	Control	1.06625
	DNase II	0.192465
Figure 2a-2
	Group	Total cell	dsDNA+ cell	dsDNA- cell
	Control	576	0	576
	DNase II	431	35	396
Figure 2a-3
	Group	Caspase3+ cell	Caspase3- cell	Total cell
	Control	25	6363	6388
	DNase II	79	5802	5881

## Sheet: Figure 2c
Figure 2c
		Group	IL1alpha/GAPDH	IL1beta/GAPDH	IL6/GAPDH	IL8/GAPDH	IFNbeta/GAPDH
		Control	0.934655	0.962071	0.905496	1.18035	1.03438
		DNase II	2.30002	1.97759	1.22813	1.30007	1.99844
		Control	1.02922	0.948235	1.0256	0.893984	1.10801
		DNase II	2.31603	1.92333	1.30694	1.20465	1.95645
		Control	1.03613	1.08969	1.0689	0.925667	0.857613
		DNase II	1.97496	1.82006	1.39115	1.27331	2.09737

## Sheet: Figure 2d
Figure 2d-1
	Group	Total cell	dsDNA+ cell	dsDNA- cell
	siControl + Empty	1410	1	1409
	siControl + DNase II	1528	2	1526
	siTriple + Empty	1373	25	1348
	siTriple + DNase II	1155	1	1154
Figure 2d-2
	Group	Total cell	PI+ cell	PI- cell		Anti-cleaved Gasdermin D antibody [E7H9G]										Anti-GAPDH antibody
	siControl + Empty	594	36	558
	siTriple + Empty	690	102	588
	siTriple + DNase II	554	33	521
						Anti-FLAG M2 antibody										Anti-active Caspase-3 antibody [E83-77]
	Group	Cleaved Caspase-3/GAPDH
	si-Control + Empty	1.24555
	si-Control + Dnase II	2.8575
	si-Triple + Empty	4.48452
	si-Triple + Dnase II	3.32222
	si-Control + Empty	1.1574
	si-Control + Dnase II	1.55708
	si-Triple + Empty	4.0397
	si-Triple + Dnase II	0.720072
	si-Control + Empty	0.153078
	si-Control + Dnase II	1.47658
	si-Triple + Empty	3.31778
	si-Triple + Dnase II	1.34105
	si-Control + Empty	1.44397
	si-Control + Dnase II	1.2474
	si-Triple + Empty	4.72945
	si-Triple + Dnase II	2.48264

## Sheet: Figure 2e
Figure 2e
	Group	IL1alpha/GAPDH	IL1beta/GAPDH	IL6/GAPDH	IL8/GAPDH
	siControl + Empty	1.22989	1.29868	1.10469	1.14954
	siControl + DNase II	0.73593	0.700633	1.20854	1.40497
	siTriple + Empty	9.3729	4.13189	24.9946	50.2449
	siTriple + DNase II	2.2635	3.02543	14.3534	11.4013
	siControl + Empty	0.863552	0.95707	0.96835	0.946523
	siControl + DNase II	0.757124	0.725456	1.15937	1.27505
	siTriple + Empty	7.99095	3.88246	23.4854	48.2151
	siTriple + DNase II	2.14089	2.54382	14.6584	14.3258
	siControl + Empty	1.00613	0.977554	1.02346	1.07982
	siControl + DNase II	0.772528	0.97701	1.2863	1.46465
	siTriple + Empty	10.0454	4.45963	27.5406	39.1477
	siTriple + DNase II	2.4255	2.86213	14.4529	15.6801
	siControl + Empty	0.900428	0.766697	0.903492	0.824123
	siControl + DNase II	0.746288	0.75598	1.36908	1.29281
	siTriple + Empty	9.11626	4.3078	23.6468	45.2805
	siTriple + DNase II	2.58136	2.82265	13.9601	16.2304

## Sheet: Figure 3a
Figure 3a
		Anti-FLAG M2 antibody								Anti-Histone H2B antibody									Anti-GAPDH antibody

## Sheet: Figure 3d
Figure 3d
	left panel										right panel
	Anti-IFI16 antibody [1G7]					Anti-GAPDH antibody					Anti-IFI16 antibody [1G7]					Anti-GAPDH antibody

## Sheet: Figure 3e
Figure 3e
	Group	ATP13A2	GBA
	Control	0.94051	0.736544
	IFI16	1.1476	0.944649
	Control	0.966667	0.763889
	IFI16	1.15074	0.948529
	Control	0.979228	0.756677
	IFI16	1.11896	0.98513
	Control	0.9375	0.758523
	IFI16	1.15129	0.95941
	Control	0.903315	0.745856
	IFI16	1.19392	0.992395
	Control	0.960114	0.777778
	IFI16	1.11191	0.971119

[truncated: 46 more sheets: Figure 3f, Figure 3g, Figure 3h, Figure 4a, Figure 4b, Figure 4c, Figure 4d, Figure 4e, Figure 4f, Figure 4g, Figure 4h, Figure 4i, Figure 4j, Figure 5a, Figure 5b, Figure 5c, Figure 5f, Supplementary figure 1b, Supplementary figure 1d, Supplementary figure 1e …]
